# Supplementary material for: Electrical Transport in Iron Phosphate-Based Glass-(Ceramics): Insights into the Role of B2O3 and HfO2 from Model-Free Scaling Procedures
Source: Nanomaterials (Basel). 2022 Feb 14;12(4):639. doi: 10.3390/nano12040639 (PMC8878221; doi:10.3390/nano12040639)
Supplement: Supplementary file 1 [file nanomaterials-12-00639-s001.zip]

Archive with 1 entries (1 files):
- nanomaterials-1515165-SI.pdf
